# Supplementary material for: Sex-Specific Multiparameter Blood Test for the Early Diagnosis of Alzheimer’s Disease
Source: Int J Mol Sci. 2022 Dec 10;23(24):15670. doi: 10.3390/ijms232415670 (PMC9779188; doi:10.3390/ijms232415670)
Supplement: Supplementary file 1 [file ijms-23-15670-s001.zip]

Archive with 1 entries (1 files):
- ijms-2015015-supplementary.pdf
